# Supplementary material for: Effects of Frying Conditions on Volatile Composition and Odor Characteristics of Fried Pepper (Zanthoxylum bungeanum Maxim.) Oil
Source: Foods. 2022 Jun 6;11(11):1661. doi: 10.3390/foods11111661 (PMC9180787; doi:10.3390/foods11111661)
Supplement: Supplementary file 1 [file foods-11-01661-s001.zip]

Archive with 1 entries (1 files):
- foods-1743558-supplementary.pdf
